# Supplementary material for: Bovine milk derived skimmed milk powder and whey protein concentrate modulates Citrobacter rodentium shedding in the mouse intestinal tract
Source: PeerJ. 2018 Jul 27;6:e5359. doi: 10.7717/peerj.5359 (PMC6065463; doi:10.7717/peerj.5359)
Supplement: Supplemental Information 2 — Faecal pellets were collected every second day, and homogenised to achieve a suspension of 100 mg pellet per ml. A series of dilutions of the suspension were plated onto LB-agar containing nalidixic acid. The colonies (viable count) present after incubation at 37 °C for 24 h were enumerated. [file peerj-06-5359-s002.csv]

Trial	Animal Number	Group	Trt	sex	Cage	ID	DAY 2	DAY 4	DAY 6	DAY 8	DAY 10
SMP1	1	1	Water infection control	Female	1	1	410000	263000000	2160000000	3400000000	2600000000
SMP1	2	1	Water infection control	Female	1	3	3000	3000	4000	14000	154000
SMP1	3	1	Water infection control	Female	1	10	35000	450000	68000000	204000000	410000000
SMP1	4	1	Water infection control	Female	1	30	217000	50000000	1230000000	5200000000	8900000000
SMP1	5	1	Water infection control	Female	2	1	54000	2000000	380000000	420000000	730000000
SMP1	6	1	Water infection control	Female	2	3	1590000	215000000	380000000	1430000000	6900000000
SMP1	7	1	Water infection control	Female	2	10	1750000	66000000	6300000000	1670000000	8500000000
SMP1	8	1	Water infection control	Female	2	30	530000	308000000	950000000	1120000000	1600000000
SMP1	9	2	High SMP	Female	3	1	0	0	0	0	0
SMP1	10	2	High SMP	Female	3	3	10000	1000	0	0	0
SMP1	11	2	High SMP	Female	3	10	1000	0	0	0	0
SMP1	12	2	High SMP	Female	3	30	1000	0	0	0	0
SMP1	13	2	High SMP	Female	4	1	165000	40000000	227000000	250000000	1310000000
SMP1	14	2	High SMP	Female	4	3	0	2000	0	2000	4000
SMP1	15	2	High SMP	Female	4	10	0	1000	1000	1000	74000
SMP1	16	2	High SMP	Female	4	30	312000	11400000	360000000	163000000	200000000
SMP1	17	3	Mid-high SMP	Female	5	1	1240000	104000000	227000000	810000000	360000000
SMP1	18	3	Mid-high SMP	Female	5	3	2900000	195000000	123000000	64000000	31000000
SMP1	19	3	Mid-high SMP	Female	5	10	9000	2100000	1700000000	1160000000	2300000000
SMP1	20	3	Mid-high SMP	Female	5	30	4000	2000	2000	0	0
SMP1	21	3	Mid-high SMP	Female	6	1	0	0	29000	8000	5000
SMP1	22	3	Mid-high SMP	Female	6	3	1540000	500000000	1690000000	1020000000	2340000000
SMP1	23	3	Mid-high SMP	Female	6	10	5000	1000	39000	1670000	228000000
SMP1	24	3	Mid-high SMP	Female	6	30	690000	109000000	1320000000	590000000	1180000000
SMP1	25	4	Mid-low SMP	Female	7	1	12000	4000	630000	220000	40000000
SMP1	26	4	Mid-low SMP	Female	7	3	2130000	161000000	2470000000	1670000000	2200000000
SMP1	27	4	Mid-low SMP	Female	7	10	1640000	750000000	1310000000	1250000000	24100000
SMP1	28	4	Mid-low SMP	Female	7	30	53000	13100000	1430000000	650000000	830000000
SMP1	29	4	Mid-low SMP	Female	8	1	0	0	0	3000	0
SMP1	30	4	Mid-low SMP	Female	8	3	3000	1000	0	0	10000
SMP1	31	4	Mid-low SMP	Female	8	10	0	0	0	2000	116000
SMP1	32	4	Mid-low SMP	Female	8	30	7000	440000	1000000000	1000000000	960000000
SMP1	33	5	Low SMP	Female	9	1	10000	0	0	0	0
SMP1	34	5	Low SMP	Female	9	3	1000	0	0	0	0
SMP1	35	5	Low SMP	Female	9	10	2000	2000	1000	0	0
SMP1	36	5	Low SMP	Female	9	30	0	0	0	0	0
SMP1	37	5	Low SMP	Female	10	1	0	0	0	0	0
SMP1	38	5	Low SMP	Female	10	3	0	0	0	0	0
SMP1	39	5	Low SMP	Female	10	10	0	0	0	0	0
SMP1	40	5	Low SMP	Female	10	30	0	0	0	0	0
SMP1	41	6	Commercial SMP	Female	11	1	450000	48000000	710000000	710000000	1220000000
SMP1	42	6	Commercial SMP	Female	11	3	0	0	0	0	1000
SMP1	43	6	Commercial SMP	Female	11	10	4000	40000	2000	0	9000
SMP1	44	6	Commercial SMP	Female	11	30	13000	1000	0	0	8000
SMP1	45	6	Commercial SMP	Female	12	1	0	0	0	3000	11000
SMP1	46	6	Commercial SMP	Female	12	3	19000	95000	100000000	680000000	2180000000
SMP1	47	6	Commercial SMP	Female	12	10	0	0	0	1000	45000
SMP1	48	6	Commercial SMP	Female	12	30	19000	89000	19000000	3000000000	2800000000
SMP1	49	7	Commercial colostrum	Female	13	1	17300000	384000000	1070000000	1470000000	0
SMP1	50	7	Commercial colostrum	Female	13	3	13000	0	9000	8000	720000
SMP1	51	7	Commercial colostrum	Female	13	10	3000	5000	3000	35000	9000
SMP1	52	7	Commercial colostrum	Female	13	30	26000	920000	6500000	112000000	430000
SMP1	53	7	Commercial colostrum	Female	14	1	1200000	13900000	2530000000	1810000000	6900000
SMP1	54	7	Commercial colostrum	Female	14	3	1000	6000	126000	70000	20000
SMP1	55	7	Commercial colostrum	Female	14	10	11000	2000	14000	30000	16000
SMP1	56	7	Commercial colostrum	Female	14	30	0	0	0	69000	0
SMP1	57	8	Water no infection	Female	15	1	0	0	0	0	0
SMP1	58	8	Water no infection	Female	15	3	0	0	0	0	0
SMP1	59	8	Water no infection	Female	15	10	0	0	0	0	0
SMP1	60	8	Water no infection	Female	15	30	0	0	0	0	0
SMP2	61	1	Water infection control	Female	1	1	47000000	10000000	279000000	1440000000	1990000000
SMP2	62	1	Water infection control	Female	1	3	0	1000	0	3000	8000
SMP2	63	1	Water infection control	Female	1	10	3000	0	1000	57000	23000
SMP2	64	1	Water infection control	Female	1	30	8000	3350000	5800000	198000000	540000000
SMP2	65	1	Water infection control	Female	2	1	0	10000	0	225000	400000
SMP2	66	1	Water infection control	Female	2	3	118000	17100000	1080000000	430000000	2350000000
SMP2	67	1	Water infection control	Female	2	10	0	0	12000	2000	52000
SMP2	68	1	Water infection control	Female	2	30	0	3500000	600000000	470000000	630000000
SMP2	69	2	High SMP	Female	3	1	1000	9000	3000	90000	22000
SMP2	70	2	High SMP	Female	3	3	152000	21600000	35000000	9100000	100000000
SMP2	71	2	High SMP	Female	3	10	79000000	2010000	325000000	2830000000	940000000
SMP2	72	2	High SMP	Female	3	30	71000	0	10000000	241000000	152000000
SMP2	73	2	High SMP	Female	4	1	1000	0	1000	0	9000
SMP2	74	2	High SMP	Female	4	3	1230000	117000	30100000	230000000	290000000
SMP2	75	2	High SMP	Female	4	10	0	0	100000000	400000000	410000000
SMP2	76	2	High SMP	Female	4	30	0	62000	0	5000	20000
SMP2	77	3	Mid-high SMP	Female	5	1	2000	0	0	0	0
SMP2	78	3	Mid-high SMP	Female	5	3	0	0	0	0	0
SMP2	79	3	Mid-high SMP	Female	5	10	12000	9000	9000	0	0
SMP2	80	3	Mid-high SMP	Female	5	30	0	12000	0	0	0
SMP2	81	3	Mid-high SMP	Female	6	1	1260000	44000	22100000	21600000	4600000
SMP2	82	3	Mid-high SMP	Female	6	3	0	0	0	0	0
SMP2	83	3	Mid-high SMP	Female	6	10	2000	0	0	0	0
SMP2	84	3	Mid-high SMP	Female	6	30	0	0	2000	0	0
SMP2	85	4	Mid-low SMP	Female	7	1	0	0	0	1000	1000
SMP2	86	4	Mid-low SMP	Female	7	3	40000	1000	0	0	0
SMP2	87	4	Mid-low SMP	Female	7	10	20000	0	0	0	0
SMP2	88	4	Mid-low SMP	Female	7	30	0	0	0	13000	0
SMP2	89	4	Mid-low SMP	Female	8	1	100000000	100000000	259000000	1810000000	1870000000
SMP2	90	4	Mid-low SMP	Female	8	3	0	0	5000000	600000000	410000000
SMP2	91	4	Mid-low SMP	Female	8	10	110000	110000	4300000	600000000	100000000
SMP2	92	4	Mid-low SMP	Female	8	30	1000000000	100000000	219000000	76000000	157000000
SMP2	93	5	Low SMP	Female	9	1	460000	15500000	5300000	90000000	4000000000
SMP2	94	5	Low SMP	Female	9	3	247000	3800000	570000000	10000000	40000000
SMP2	95	5	Low SMP	Female	9	10	5900000	460000000	318000000	470000000	126000000
SMP2	96	5	Low SMP	Female	9	30	3000	0	0	9000	21000
SMP2	97	5	Low SMP	Female	10	1	520000	30000	1000000000	120000000	55000000
SMP2	98	5	Low SMP	Female	10	3	2000	700000	170000	100000000	570000000
SMP2	99	5	Low SMP	Female	10	10	0	0	0	0	350000
SMP2	100	5	Low SMP	Female	10	30	3000	0	0	0	23000
SMP2	101	6	Commercial SMP	Female	11	1	109000	4900000	14000000	126000000	200000
SMP2	102	6	Commercial SMP	Female	11	3	0	0	0	1000	4000
SMP2	103	6	Commercial SMP	Female	11	10	0	10000000	750000000	3600000000	560000000
SMP2	104	6	Commercial SMP	Female	11	30	15800000	1000000	31000	13000	4000
SMP2	105	6	Commercial SMP	Female	12	1	64000	530000	360000	184000	0
SMP2	106	6	Commercial SMP	Female	12	3	1000	0	0	0	0
SMP2	107	6	Commercial SMP	Female	12	10	0	0	0	3000	2000
SMP2	108	6	Commercial SMP	Female	12	30	220000	4100000	44000000	19700000	57000000
SMP2	109	7	Commercial colostrum	Female	13	1	1000	0	0	16000	19000
SMP2	110	7	Commercial colostrum	Female	13	3	20000	11700000	87000000	124000000	420000000
SMP2	111	7	Commercial colostrum	Female	13	10	750000	52000000	480000000	5300000	1000000000
SMP2	112	7	Commercial colostrum	Female	13	30	8000	490000	47000000	307000000	550000000
SMP2	113	7	Commercial colostrum	Female	14	1	121000	110000	3800000	291000000	44000000
SMP2	114	7	Commercial colostrum	Female	14	3	0	2000	2000	12000	124000
SMP2	115	7	Commercial colostrum	Female	14	10	270000	1800000	3410000	660000000	300000000
SMP2	116	7	Commercial colostrum	Female	14	30	5000	24000	4000	10000	5000
SMP2	117	8	Water no infection	Female	15	1	0	0	0	0	0
SMP2	118	8	Water no infection	Female	15	3	0	0	0	0	0
SMP2	119	8	Water no infection	Female	15	10	0	0	0	0	0
SMP2	120	8	Water no infection	Female	15	30	0	0	0	0	0
