# Supplementary material for: Bovine milk derived skimmed milk powder and whey protein concentrate modulates Citrobacter rodentium shedding in the mouse intestinal tract
Source: PeerJ. 2018 Jul 27;6:e5359. doi: 10.7717/peerj.5359 (PMC6065463; doi:10.7717/peerj.5359)
Supplement: Supplemental Information 3 — Faecal pellets were collected every second day, and homogenised to achieve a suspension of 100 mg pellet per ml. A series of dilutions of the suspension were plated onto LB-agar containing nalidixic acid. The colonies (viable count) present after incubation at 37 °C for 24 h were enumerated. [file peerj-06-5359-s003.csv]

Trial	Animal Number	Group	Trt	sex	Cage	ID	DAY 2	DAY 4	DAY 6	DAY 8	DAY 10	DAY 12	DAY 14
WPC1	1	1	Water infection control	Female	1	1	91000	39300000	135000000	880000000	670000000	304000000	40000000
WPC1	2	1	Water infection control	Female	1	3	1000	20000	105000	1590000	7700000	10000000000	880000000
WPC1	3	1	Water infection control	Female	1	10	4100000	15000000	510000000	1000000000	159000000	290000000	160000000
WPC1	4	1	Water infection control	Female	1	30	0	0	10000	9000000	169000000	950000000	1630000000
WPC1	5	1	Water infection control	Female	2	1	7000	5000	48000	20000000	114000000	750000000	360000000
WPC1	6	1	Water infection control	Female	2	3	520000	800000000	670000000	250000000	1350000000	226000000	236000000
WPC1	7	1	Water infection control	Female	2	10	520000	120000000	1620000000	1850000000	1110000000	2140000000	317000000
WPC1	8	1	Water infection control	Female	2	30	430000	64000000	970000000	3600000000	780000000	1220000000	620000000
WPC1	9	2	High WPC	Female	3	1	7700000	179000000	2460000000	2040000000	7200000000	1210000000	218000000
WPC1	10	2	High WPC	Female	3	3	1000	3000	1780000	0	1520000	65000	146000
WPC1	11	2	High WPC	Female	3	10	7800000	62000000	2000000000	2150000000	1390000000	200000000	11200000
WPC1	12	2	High WPC	Female	3	30	0	12000	100000	9000	3000	0	34000
WPC1	13	2	High WPC	Female	4	1	3700000	7800000	3800000000	710000000	230000000	33000000	10100000
WPC1	14	2	High WPC	Female	4	3	4800000	88000000	270000000	410000000	119000000	129000000	65000000
WPC1	15	2	High WPC	Female	4	10	2530000	16700000	340000000	420000000	171000000	117000000	12700000
WPC1	16	2	High WPC	Female	4	30	1290000	110000000	4500000000	630000000	620000000	320000000	82000000
WPC1	17	3	Mid-Hi WPC	Female	5	1	31700000	540000000	4640000000	6800000000	6100000000	1500000000	302000000
WPC1	18	3	Mid-Hi WPC	Female	5	3	0	11000	0	2930000	1200000	2780000	1000000000
WPC1	19	3	Mid-Hi WPC	Female	5	10	760000	12700000	12200000	3280000000	370000000	204000000	20000000
WPC1	20	3	Mid-Hi WPC	Female	5	30	9100000	31300000	1300000000	13000000000	25000000	35000000	6800000
WPC1	21	3	Mid-Hi WPC	Female	6	1	0	8000	0	23000	23000	258000	3000
WPC1	22	3	Mid-Hi WPC	Female	6	3	5900000	130000000	64000000	10000000000	3000000	166000000	16200000
WPC1	23	3	Mid-Hi WPC	Female	6	10	56000000	141000000	850000000	2800000000	2100000000	480000000	116000000
WPC1	24	3	Mid-Hi WPC	Female	6	30	18000	44700000	28300000	106000000	290000000	95000000	240000000
WPC1	25	4	Mid-Lo WPC	Female	7	1	0	121000	580000	436000000	770000000	1600000000	2500000000
WPC1	26	4	Mid-Lo WPC	Female	7	3	0	1000	34000	78000	490000	314000000	630000000
WPC1	27	4	Mid-Lo WPC	Female	7	10	82000	18600000	330000000	2300000000	274000000	348000000	173000000
WPC1	28	4	Mid-Lo WPC	Female	7	30	13400000	210000000	430000000	2420000000	191000000	10000000000	230000000
WPC1	29	4	Mid-Lo WPC	Female	8	1	630000	630000	74000000	1470000000	271000000	16900000	8100000
WPC1	30	4	Mid-Lo WPC	Female	8	3	3000	150000	80000000	3910000000	1030000000	620000000	155000000
WPC1	31	4	Mid-Lo WPC	Female	8	10	25600000	9100000	1030000000	570000000	430000000	12400000	11900000
WPC1	32	4	Mid-Lo WPC	Female	8	30	730000	164000000	2820000000	630000000	720000000	147000000	41000000
WPC1	33	5	Low WPC	Female	9	1	2100000	61000000	136000000	620000000	36000000	29000000	40000000
WPC1	34	5	Low WPC	Female	9	3	2740000	166000000	3590000000	2400000000	5700000000	5550000000	2280000000
WPC1	35	5	Low WPC	Female	9	10	0	41000	1080000	40000	1000000000	1820000000	178000000
WPC1	36	5	Low WPC	Female	9	30	14000	341000	159000000	4900000000	18800000000	660000000	540000000
WPC1	37	5	Low WPC	Female	10	1	0	46000	40000	8800000	400000000	420000000	500000000
WPC1	38	5	Low WPC	Female	10	3	1060000	205000000	74000000	58000000	301000000	347000000	1000000000
WPC1	39	5	Low WPC	Female	10	10	2590000	304000000	760000000	3500000000	177000000	133000000	60000000
WPC1	40	5	Low WPC	Female	10	30	71000000	26900000	370000000	530000000	53000000	22000000	4160000
WPC1	41	6	Commercial WPC	Female	11	1	303000	14600000	1640000000	2080000000	370000000	77000000	107000000
WPC1	42	6	Commercial WPC	Female	11	3	2050000	150000000	308000000	890000000	131000000	26000000	9900000
WPC1	43	6	Commercial WPC	Female	11	10	400000	102000000	1900000000	2110000000	500000000	560000000	300000000
WPC1	44	6	Commercial WPC	Female	11	30	2270000	244000000	770000000	500000000	880000000	2000000000
WPC1	45	6	Commercial WPC	Female	12	1	71000	6300000	274000000	6300000000	730000000	29000000	1000000000
WPC1	46	6	Commercial WPC	Female	12	3	209000	195000000	180000000	2200000000	1140000000	380000000	400000000
WPC1	47	6	Commercial WPC	Female	12	10	210000	103000000	1100000000	720000000	1830000000	440000000	350000000
WPC1	48	6	Commercial WPC	Female	12	30	296000	118000000	299000000	580000000	24000000	334000000	350000000
WPC1	49	7	High SMP	Female	13	1	0	15000	0	0	8000	5000	0
WPC1	50	7	High SMP	Female	13	3	5000	17000	261000	380000	13500000	59000000	1000000000
WPC1	51	7	High SMP	Female	13	10	196000	80000000	39000000	260000000	350000000	45000000	50600000
WPC1	52	7	High SMP	Female	13	30	0	0	7000	0	0	56000	22200000
WPC1	53	7	High SMP	Female	14	1	18000	80000000	71000000	1430000000	64000000	9700000	25000000
WPC1	54	7	High SMP	Female	14	3	0	80000000	305000000	970000000	650000000	300000000
WPC1	55	7	High SMP	Female	14	10	157000	100000000	248000000	1650000000	1110000000	1540000000	630000000
WPC1	56	7	High SMP	Female	14	30	0	6000	3000	0	5000	1160000	15000000
WPC1	57	8	Water no infection	Female	15	1	0	0	0	0	0	0	0
WPC1	58	8	Water no infection	Female	15	3	0	0	0	0	0	0	0
WPC1	59	8	Water no infection	Female	15	10	0	0	0	0	0	0	0
WPC1	60	8	Water no infection	Female	15	30	0	0	0	0	0	0	0
WPC2	61	1	Water infection control	Female	1	1	15000	221000	2600000	1110000000	250000000	1490000000	380000000
WPC2	62	1	Water infection control	Female	1	3	2710000	108000000	155000000	370000000	240000000	180000000	28000000
WPC2	63	1	Water infection control	Female	1	10	23300000	56000000	180000000	790000000	950000000	600000000	1240000000
WPC2	64	1	Water infection control	Female	1	30	2000	0	350000	0	2000	100000	109000
WPC2	65	1	Water infection control	Female	2	1	6000	0	180000	0	0	1000	0
WPC2	66	1	Water infection control	Female	2	3	40000	3200000	19500000	41000000	59000000	65000000	17000000
WPC2	67	1	Water infection control	Female	2	10	2000	0	1000	1000	0	100000	63000000
WPC2	68	1	Water infection control	Female	2	30	1000	240000	240000	7600000	240000000	210000000	37000000
WPC2	69	2	High WPC	Female	3	1	1320000	144000000	216000000	1190000000	230000000	137000000	44000000
WPC2	70	2	High WPC	Female	3	3	0	0	8000	57000	35000	50000000	27000000
WPC2	71	2	High WPC	Female	3	10	43000	220000000	80000000	20000000	226000000	143500000	61000000
WPC2	72	2	High WPC	Female	3	30	0	100000000	550000000	148000000	250000000	136000000	81000000
WPC2	73	2	High WPC	Female	4	1	59000	155000000	5400000000	800000000	124000000	202000000	18600000
WPC2	74	2	High WPC	Female	4	3	4900000	54000000	310000000	330000000	610000000	270000000	300000000
WPC2	75	2	High WPC	Female	4	10	3000000	81000000	1040000000	2500000000	950000000	120000000	400000000
WPC2	76	2	High WPC	Female	4	30	15300000	650000000	1000000000	560000000	460000000	68000000	5900000
WPC2	77	3	Mid-Hi WPC	Female	5	1	2000	6700000	16200000	27000000	230000000	510000000	212000000
WPC2	78	3	Mid-Hi WPC	Female	5	3	4400000	35000000	94000000	72000000	140000000	260000000	300000000
WPC2	79	3	Mid-Hi WPC	Female	5	10	4000	0	830000	20000	259000	4500000	11200000
WPC2	80	3	Mid-Hi WPC	Female	5	30	12000	440000	11800000	240000000	430000000	164000000	36000000
WPC2	81	3	Mid-Hi WPC	Female	6	1	254000	510000000	520000000	830000000	710000000	750000000	400000000
WPC2	82	3	Mid-Hi WPC	Female	6	3	23000	1360000	18000000	100000000	7100000	232000000	86000000
WPC2	83	3	Mid-Hi WPC	Female	6	10	430000	100000	4800000	500000000	100000000	159000000	93000000
WPC2	84	3	Mid-Hi WPC	Female	6	30	6700000	12800000	360000000	390000000	1200000000	730000000	140000000
WPC2	85	4	Mid-Lo WPC	Female	7	1	10000	5000	99000		174000	30000	15000
WPC2	86	4	Mid-Lo WPC	Female	7	3	80000000	960000000	360000000	228500000	97000000	370000000	380000000
WPC2	87	4	Mid-Lo WPC	Female	7	10	6700000	295000000	400000000	65000000	38000000	3800000	6600000
WPC2	88	4	Mid-Lo WPC	Female	7	30	2000	74000	129000	180000	30900000	250000000	390000000
WPC2	89	4	Mid-Lo WPC	Female	8	1	21000	50000	5500000	500000000	150000000	310000000	129000000
WPC2	90	4	Mid-Lo WPC	Female	8	3	760000	320000000	2040000000	400000000	1500000000	800000000	330000000
WPC2	91	4	Mid-Lo WPC	Female	8	10	9500000	216000000	720000000	240000000	210000000	96000000	14900000
WPC2	92	4	Mid-Lo WPC	Female	8	30	29000000	320000000	180000000	560000000	1720000000	1440000000	850000000
WPC2	93	5	Low WPC	Female	9	1	78000	4500000	1000000	28000000	36000000	86000000	2900000
WPC2	94	5	Low WPC	Female	9	3	550000	24000000	590000000	1060000000	55000000	16000000	3500000
WPC2	95	5	Low WPC	Female	9	10	1320000	164000000	850000000	1510000000	98000000	310000000	119000000
WPC2	96	5	Low WPC	Female	9	30	700000	104000000	300000000	1670000000	550000000	140000000	136000000
WPC2	97	5	Low WPC	Female	10	1	1430000	470000000	1800000000	3000000000	590000000	1060000000	950000000
WPC2	98	5	Low WPC	Female	10	3	142000	10000000	64000000	840000000	820000000	650000000	128000000
WPC2	99	5	Low WPC	Female	10	10	810000	223000000	830000000	320000000	1200000000	190000000	117000000
WPC2	100	5	Low WPC	Female	10	30	6000	17900000	172000000	500000000	1280000000	1600000000	1670000000
WPC2	101	6	Commercial WPC	Female	11	1	980000	14600000	340000000	6000000	400000000	89000000	35000000
WPC2	102	6	Commercial WPC	Female	11	3	159000	150000000	118000000		849000000	1580000000	5000000000
WPC2	103	6	Commercial WPC	Female	11	10	720000	102000000	270000000	157500000	45000000	39000000	13400000
WPC2	104	6	Commercial WPC	Female	11	30	260000	244000000	390000000	1010000000	1500000000	2300000000	1050000000
WPC2	105	6	Commercial WPC	Female	12	1	18000	6300000	132000000	840000000	1600000000	1310000000	500000000
WPC2	106	6	Commercial WPC	Female	12	3	15600000	195000000	530000000	2600000000	1650000000	590000000	250000000
WPC2	107	6	Commercial WPC	Female	12	10	33000	103000000	135000000	1120000000	3000000000	5400000000	3280000000
WPC2	108	6	Commercial WPC	Female	12	30	990000	118000000	107000000	310000000	430000000	550000000	69000000
WPC2	109	7	High SMP	Female	13	1	8600000	113000000	560000000	630000000	133000000	82000000	14300000
WPC2	110	7	High SMP	Female	13	3	170000	10900000	450000000	34000000	170000000	113000000	19800000
WPC2	111	7	High SMP	Female	13	10	310000	500000	18600000	4600000000	4900000000	1940000000	217000000
WPC2	112	7	High SMP	Female	13	30	2200000	79000000	135000000	31000000	155000000	420000000	520000000
WPC2	113	7	High SMP	Female	14	1	4000	0	58000	0	0	0	760000
WPC2	114	7	High SMP	Female	14	3	18000	70000	310000	285000000	85000000	139000000	250000000
WPC2	115	7	High SMP	Female	14	10	580000	1000000	460000	1650000000	510000000	35000000	35000000
WPC2	116	7	High SMP	Female	14	30	0	0	14000	0	30000	0	91000
WPC2	117	8	Water no infection	Female	15	1	0	0	0	0	0	0	0
WPC2	118	8	Water no infection	Female	15	3	0	0	0	0	0	0	0
WPC2	119	8	Water no infection	Female	15	10	0	0	0	0	0	0	0
WPC2	120	8	Water no infection	Female	15	30	0	0	0	0	0	0	0
